# Supplementary material for: Asymmetry of cerebral glucose metabolism in very low-birth-weight infants without structural abnormalities
Source: PLoS One. 2017 Nov 2;12(11):e0186976. doi: 10.1371/journal.pone.0186976 (PMC5667759; doi:10.1371/journal.pone.0186976)
Supplement: S1 Data — (XLSX) [file pone.0186976.s003.xlsx]

## Sheet: Sheet1
CaseNumber	Central region_Rt	Central region_Lt	Frontal lobe_Lat__Rt	Frontal lobe_Lat__Lt	Frontal lobe_Med__Rt	Frontal lobe_Med__Lt	Frontal lobe_Orb__Rt	Frontal lobe_Orb__Lt	Temporal_Lat_Rt	Temporal_Lat_Lt	Parietal_Lat_Rt	Parietal_Lat_Lt	Occipital_Lat_Rt	Occipital_Lat_Lt	Occipital_Med_Rt	Occipital_Med_Lt	Limbic_Rt	Limbic_Lt	Insula_Rt	Insula_Lt	Amygdala_Rt	Amygdala_Lt	Caudate_Rt	Caudate_Lt	Lenticular nucleus_Rt	Lenticular nucleus_Lt	Thalamus_Rt	Thalamus_Lt	Frontal_Rt	Frontal_Lt	Occipital_Rt	Occipital_Lt	Striatum_Rt	Striatum_Lt	Rt_Cortex	Lt_Cortex	Assy_Index	Assy_Index0	ACentral region	AFrontal lobe_Lat	AFrontal lobe_Med	AFrontal lobe_Orb	ATemporal_Lat	AParietal_Lat	AOccipital_Lat	AOccipital_Med	ALimbic	AInsula	AAmygdala
1	1.14116	1.11329	0.953632	0.933154	0.946508	0.899053	0.949341	0.909822	1.07375	0.988074	0.849539	0.862679	0.903971	0.819228	0.982107	0.957175	1.00842	0.967795	1.09647	1.10156	1.1787	1.19885	0.760306	0.725038	1.26214	1.28773	1.35997	1.20452	0.949827	0.91401	0.943039	0.888201	1.01122	1.00638	11.0836	10.7507	1	1	2.47265	2.17073	5.1426	4.25128	8.31093	-1.53485	9.83558	2.57128	4.11173	-0.463256	-1.69536
2	1.09476	1.02396	0.85783	0.84236	0.916604	0.807409	0.900347	0.871436	1.06288	1.057	0.884409	0.88305	0.975404	0.933328	1.04384	1.013	1.00379	1.01203	1.12102	1.14612	1.27012	1.31712	0.811069	0.83104	1.25812	1.20161	1.24327	1.20794	0.891594	0.840402	1.00962	0.973163	1.03459	1.01632	11.131	10.9068	1	1	6.68377	1.81974	12.6676	3.26353	0.553981	0.153852	4.40875	2.99869	-0.817363	-2.21444	-3.63328
3	1.08747	1.08191	0.889647	0.872161	0.988342	0.959884	0.919939	0.904352	1.0947	1.096	0.83564	0.818695	0.84358	0.809871	0.937098	0.923658	0.949642	0.93157	1.1365	1.15405	1.21605	1.12387	0.957581	0.91074	1.43297	1.40478	1.62394	1.48516	0.932643	0.912132	0.890339	0.866765	1.19527	1.15776	10.8986	10.676	0	0	0.511841	1.98505	2.92139	1.70879	-0.118359	2.04854	4.07739	1.44461	1.92133	-1.53306	7.87951
4	1.07371	1.13353	0.823798	0.842775	1.02431	0.96741	0.833884	0.834092	1.03608	1.0407	0.854519	0.876539	0.863803	0.884936	1.00718	1.00125	0.924574	0.932483	1.10178	1.13748	1.11219	1.16763	0.932915	0.938659	1.39242	1.44812	1.75194	1.68824	0.893999	0.881425	0.93549	0.943093	1.16267	1.19339	10.6558	10.8188	0	0	-5.42041	-2.27728	5.71416	-0.0249402	-0.444988	-2.54415	-2.41696	0.590124	-0.851783	-3.18848	-4.86398
5	1.06643	1.0917	0.939811	0.920406	0.875834	0.932056	0.86225	0.835046	1.06118	1.01386	0.911567	0.936136	0.926771	0.874722	0.934376	0.947218	0.943563	0.929554	1.10699	1.13102	0.965866	1.01738	1.02995	1.06169	1.36304	1.47107	1.60438	1.46739	0.892632	0.895836	0.930574	0.91097	1.19649	1.26638	10.5946	10.6291	0	0	-2.34276	2.08633	-6.21958	3.20567	4.56058	-2.65935	5.77842	-1.36505	1.49577	-2.14769	-5.19497
6	1.06792	1.07562	0.982061	0.986867	0.938763	0.877515	0.970631	0.970023	1.05986	1.09657	0.823218	0.888536	0.864934	0.898379	0.900315	0.921657	0.913555	0.956465	1.20567	1.19429	1.12519	1.15309	0.815089	0.873952	1.28797	1.36783	1.24539	1.09632	0.963818	0.944802	0.882624	0.910018	1.05153	1.12089	10.8521	11.019	1	1	-0.717767	-0.488156	6.74424	0.0625926	-3.40428	-7.63173	-3.79343	-2.34272	-4.58926	0.947979	-2.44934
7	1.06375	1.07118	0.886956	0.885553	0.92543	0.932905	0.943557	0.924085	1.06029	1.04082	0.899725	0.915618	0.878471	0.828282	0.965546	0.947948	1.00769	0.969962	1.0459	1.07362	0.95602	1.07258	0.890999	0.930584	1.21252	1.30622	1.46308	1.42347	0.918648	0.914181	0.922009	0.888115	1.05176	1.1184	10.6333	10.6626	2	1	-0.695642	0.158361	-0.804483	2.08519	1.85279	-1.75096	5.8812	1.83938	3.81531	-2.61595	-11.4919
8	1.05034	1.09791	0.906603	0.912087	0.909012	0.935568	0.926854	0.937413	1.04902	1.07916	0.834643	0.886305	0.897754	0.886673	0.935031	0.958599	1.04949	1.05509	1.018	1.08408	1.23128	1.23117	0.822684	0.869983	1.11227	1.12059	1.1286	1.1168	0.914156	0.928356	0.916392	0.922636	0.967475	0.995288	10.808	11.0641	0	0	-4.42805	-0.603117	-2.87931	-1.13278	-2.83313	-6.00393	1.24188	-2.48928	-0.533032	-6.28678	0.0090453
9	1.11478	1.05307	0.914756	0.891625	0.931528	0.865307	0.926418	0.909829	1.07882	1.03471	0.922865	0.93112	0.942336	0.90782	1.00032	0.961568	0.968643	0.955516	1.12748	1.13171	1.08088	1.09068	0.802225	0.793301	1.18685	1.20275	1.38033	1.23422	0.924234	0.88892	0.971327	0.934694	0.994536	0.998027	11.0088	10.733	1	1	5.693	2.56104	7.37078	1.80686	4.17376	-0.890484	3.73114	3.95026	1.36446	-0.374351	-0.902285
10	1.1194	1.09346	0.883756	0.891994	0.97225	0.916279	0.916433	0.878786	1.05398	1.0267	0.839043	0.823878	0.830309	0.917492	1.01378	1.05011	0.924672	0.927071	1.1773	1.18675	1.13436	1.0873	0.932307	0.894808	1.38207	1.41746	1.44012	1.34137	0.924146	0.895686	0.922046	0.9838	1.15719	1.15613	10.8653	10.7998	0	0	2.34468	-0.927856	5.92743	4.19408	2.62196	1.82398	-9.97632	-3.52002	-0.259126	-0.79918	4.23642
11	1.0347	1.15562	0.796153	0.850385	0.901022	0.897052	0.871097	0.860488	1.04617	1.10842	0.753788	0.837265	0.883558	0.883646	0.988606	0.983909	0.978114	0.959228	1.14475	1.22766	1.3164	1.29917	0.874052	0.915576	1.43023	1.53853	1.6071	1.57293	0.856091	0.869308	0.936082	0.933777	1.15214	1.22705	10.7144	11.0628	2	1	-11.0416	-6.58738	0.441585	1.22535	-5.77905	-10.4932	-0.00992164	0.47625	1.94963	-6.98973	1.31797
12	1.04079	1.0179	0.927424	0.96529	0.951946	0.885522	0.908111	0.898635	1.02478	0.993685	0.825267	0.867185	0.817338	0.838009	0.966338	0.967703	1.06112	1.0363	1.05646	1.11437	1.25518	1.29151	0.932073	0.975679	1.21213	1.27936	1.34413	1.20845	0.92916	0.916482	0.891838	0.902856	1.0721	1.12752	10.8347	10.8761	1	1	2.22319	-4.00119	7.22997	1.04902	3.08073	-4.95361	-2.4975	-0.141162	2.36647	-5.33497	-2.85353
13	1.04656	0.971259	0.839931	0.815776	0.81813	0.812578	0.918556	0.895963	1.17752	1.1072	0.832391	0.807852	0.9349	0.84297	1.01657	0.97466	1.11657	1.04498	1.11507	1.07009	1.51629	1.45422	0.829215	0.782806	1.2351	1.22374	1.1392	1.08351	0.858872	0.841439	0.975735	0.908815	1.03216	1.00327	11.3325	10.7975	1	1	7.46404	2.91777	0.680946	2.49031	6.15572	2.99215	10.3417	4.20946	6.62352	4.11689	4.1786
14	1.0936	1.06388	0.847893	0.833688	0.900464	0.901591	0.886957	0.864132	1.04911	1.02235	0.890382	0.925242	0.897643	0.89757	1.01479	1.0197	0.979586	0.934419	1.0511	1.03369	1.15346	1.11332	0.953736	0.910292	1.29165	1.28669	1.67509	1.65332	0.878438	0.86647	0.956219	0.958634	1.12269	1.09849	10.765	10.6096	0	0	2.75478	1.6895	-0.12507	2.60687	2.58405	-3.84006	0.00818544	-0.481971	4.71956	1.66991	3.54213
15	1.11962	1.05355	0.926705	0.907227	0.908323	0.819593	0.907763	0.903692	1.03403	0.998113	0.857864	0.861751	0.885784	0.889442	0.997872	0.991402	0.966652	0.956661	1.19016	1.14045	1.15308	1.14499	0.840165	0.825519	1.39395	1.41053	1.44614	1.34211	0.914263	0.876837	0.941828	0.940422	1.11706	1.11802	10.9478	10.6669	1	1	6.08012	2.12412	10.2701	0.449432	3.53534	-0.452136	-0.412107	0.650518	1.03895	4.26572	0.70431
16	1.02991	1.04912	0.917116	0.934412	0.817095	0.908707	0.972792	0.981054	1.06898	1.01521	0.829185	0.839851	0.926567	0.8594	0.987179	0.939357	1.04129	0.982312	1.11343	1.11394	1.20388	1.15928	0.856406	0.87216	1.22352	1.31938	1.25552	1.19646	0.902334	0.941391	0.956873	0.899379	1.03996	1.09577	10.9074	10.7826	2	1	-1.84772	-1.86819	-10.6168	-0.845688	5.15966	-1.27811	7.52157	4.96452	5.82919	-0.045808	3.77411
17	1.07844	1.06789	0.84631	0.867825	0.799981	0.784128	0.834441	0.85137	1.07668	1.062	0.955492	0.970549	0.983891	0.975501	1.01953	0.980934	0.970539	0.904952	1.06138	1.11658	1.06692	1.0528	0.952741	1.00233	1.34096	1.43616	1.70475	1.62765	0.826911	0.834441	1.00171	0.978218	1.14685	1.21924	10.6936	10.6345	0	0	0.982912	-2.51027	2.00142	-2.00847	1.37283	-1.56356	0.85637	3.85911	6.9941	-5.06907	1.33221
18	1.15538	1.0356	0.97374	0.860655	1.01558	0.926638	0.869742	0.822504	1.06837	1.00625	0.874924	0.871227	0.902314	0.83706	0.985336	0.911699	0.999653	1.04408	1.17511	1.01965	1.24802	1.30715	0.867511	0.788496	1.408	1.19888	1.33868	1.1747	0.953022	0.869932	0.943825	0.87438	1.13776	0.993689	11.2682	10.6425	1	1	10.9336	12.3295	9.15926	5.58288	5.98859	0.423415	7.50312	7.76336	-4.34793	14.1666	-4.62812
19	1.01488	1.05533	0.825594	0.909202	0.900518	0.899769	0.887794	0.90044	1.12304	1.06489	0.818923	0.845218	0.865363	0.83067	0.996662	0.971713	1.11947	1.1068	0.989188	1.08819	1.30756	1.40202	0.922567	0.89719	1.07463	1.18545	1.11346	1.07962	0.871302	0.903137	0.931013	0.901192	0.998599	1.04132	10.849	11.0742	0	0	-3.90766	-9.63895	0.083198	-1.41427	5.31559	-3.16018	4.09111	2.53494	1.13838	-9.53171	-6.97278
20	1.09367	1.09301	0.863882	0.887388	0.947811	0.848776	0.855	0.841425	1.02288	1.07597	0.838584	0.863872	0.881463	0.844292	0.984902	0.965888	0.959699	0.974984	1.09412	1.17972	1.17066	1.26734	1.02988	0.930696	1.46237	1.48112	1.67187	1.45954	0.888897	0.859196	0.933182	0.90509	1.24612	1.20591	10.7127	10.8427	1	1	0.0610653	-2.68448	11.0247	1.60043	-5.0587	-2.97079	4.30773	1.94935	-1.58011	-7.5294	-7.9311
21	1.08392	1.03195	0.956633	0.982395	0.912002	0.856776	0.912746	0.903727	1.02732	0.961687	0.802027	0.835949	0.859628	0.832018	0.954279	0.972507	0.962016	0.922234	1.20969	1.22045	1.24485	1.06881	0.968952	0.986176	1.48716	1.59742	1.57862	1.44132	0.927127	0.914299	0.906954	0.902263	1.22806	1.2918	10.9251	10.5885	1	1	4.91172	-2.65715	6.24449	0.993076	6.59958	-4.14199	3.26428	-1.892	4.2225	-0.885903	15.218
22	1.09059	1.05021	0.89384	0.900763	0.930508	0.883379	0.876396	0.854048	1.07009	1.01934	0.867531	0.836658	0.922167	0.887339	0.983029	0.973396	1.00873	0.960662	1.09603	1.1099	1.25266	1.21192	0.924721	0.85486	1.35491	1.36694	1.51355	1.4964	0.900248	0.879397	0.952598	0.930367	1.13981	1.1109	10.9916	10.6876	0	0	3.77172	-0.77147	5.1964	2.583	4.85772	3.62315	3.84942	0.984789	4.88113	-1.25743	3.30653
23	1.08026	1.11633	0.873274	0.911149	0.904112	0.839864	0.852974	0.867021	1.07134	1.06561	0.888419	0.908875	0.915042	0.93999	0.975751	0.972489	0.888827	0.912027	1.21665	1.2236	1.04903	1.00748	0.938906	1.03549	1.377	1.46065	1.66431	1.65965	0.876787	0.872678	0.945397	0.95624	1.15796	1.24807	10.7157	10.7644	0	0	-3.28343	-4.24504	7.36797	-1.63337	0.53648	-2.27631	-2.68975	0.33491	-2.57655	-0.569678	4.04019
24	0.999946	1.0046	0.967795	0.963926	0.916098	0.810722	0.933166	0.92063	1.06004	1.03361	0.877993	0.873205	0.928419	0.915652	1.02605	1.00096	0.958305	0.958019	1.0889	1.109	0.980539	0.953824	1.06556	0.995179	1.2592	1.26813	1.3923	1.33132	0.93902	0.898426	0.977236	0.958305	1.16238	1.13166	10.7373	10.5441	1	1	-0.46488	0.400587	12.2047	1.35247	2.52506	0.546752	1.38473	2.47594	0.0299408	-1.82907	2.76225
25	1.03835	1.03831	0.878997	0.893667	0.847122	0.826945	0.938236	0.912109	1.04992	1.07557	0.848438	0.854549	0.945298	0.944937	0.995288	1.01684	0.976995	0.969042	1.12667	1.123	1.15385	1.10655	0.832283	0.880832	1.38996	1.36419	1.37356	1.33387	0.888118	0.877574	0.970293	0.980887	1.11112	1.12251	10.7992	10.7615	0	0	0.00337941	-1.6552	2.41053	2.82399	-2.41362	-0.717636	0.0381443	-2.14203	0.817398	0.326524	4.18474
26	1.02076	1.188	0.840319	0.899361	0.851041	0.857054	0.893508	0.885988	1.06343	1.12047	0.826562	0.867042	0.877126	0.882286	0.946439	0.960226	0.960122	0.93897	1.18072	1.26752	1.18037	1.18076	0.827358	1.01466	1.38599	1.49266	1.41592	1.77574	0.861622	0.880801	0.911783	0.921256	1.10668	1.25366	10.6404	11.0477	2	1	-15.1433	-6.78766	-0.704114	0.845169	-5.22415	-4.78033	-0.586613	-1.44618	2.22756	-7.09039	-0.0333004
27	1.0501	1.03955	0.892712	0.88626	0.950363	0.934921	0.934057	0.893608	1.07944	0.904751	0.892863	0.832735	0.817479	0.854613	0.936858	0.970713	1.00414	0.951888	1.10777	1.15278	1.25452	1.19235	0.9013	0.898267	1.39119	1.53925	1.59253	1.30467	0.925711	0.90493	0.877169	0.912663	1.14624	1.21876	10.9203	10.6142	1	1	1.00924	0.725347	1.63818	4.42625	17.608	6.96893	-4.44164	-3.54951	5.34234	-3.98261	5.08131
28	1.05899	1.06118	0.937267	0.918181	0.950718	0.946389	0.851602	0.847825	0.993557	0.992688	0.866444	0.86922	0.865615	0.826051	1.01554	0.984508	0.977553	0.952775	1.18944	1.18279	1.12962	1.07333	1.01005	0.915357	1.43588	1.4155	1.51043	1.47886	0.913196	0.904132	0.940576	0.905279	1.22296	1.16543	10.8363	10.6549	0	0	-0.206295	2.05726	0.456408	0.444495	0.0875536	-0.319782	4.67756	3.10281	2.56728	0.560709	5.11057
29	1.00761	1.00323	0.893698	0.951563	0.95604	0.936872	0.871884	0.840593	1.03053	0.967578	0.851655	0.857917	0.842972	0.841955	1.01305	1.01815	1.03128	1.01379	1.09625	1.13479	1.38531	1.3373	0.818307	0.780148	1.35432	1.40237	1.29918	1.24718	0.907207	0.909676	0.928012	0.930054	1.08631	1.09126	10.9803	10.9037	0	0	0.43512	-6.27173	2.02517	3.65447	6.30106	-0.732651	0.120669	-0.502214	1.71121	-3.455	3.52705
30	1.11154	1.0699	0.903521	0.894408	0.949354	0.882235	0.902867	0.867308	1.06547	1.01909	0.851107	0.852389	0.858704	0.79718	0.922099	0.904432	1.01384	0.997873	1.11241	1.10792	1.32389	1.29237	0.942331	0.865723	1.43046	1.4106	1.49273	1.34675	0.918581	0.881317	0.890401	0.850806	1.18639	1.13816	11.0148	10.6851	1	1	3.81777	1.01376	7.32903	4.01766	4.44962	-0.150423	7.43096	1.93448	1.58737	0.404475	2.4093
31	1.02284	1.03747	0.900965	0.957776	0.991242	0.950637	0.934986	0.89562	1.05481	0.977327	0.829809	0.835367	0.864563	0.833472	0.954838	0.958112	1.03569	0.975519	1.05108	1.12756	1.23093	1.1881	0.873259	0.88999	1.26619	1.39415	1.37018	1.37952	0.942398	0.934678	0.9097	0.895792	1.06972	1.14207	10.8717	10.737	0	0	-1.42057	-6.11284	4.18198	4.30086	7.62558	-0.667554	3.66194	-0.342305	5.98365	-7.02075	3.54111
32	1.04425	0.99845	0.942833	0.902869	0.930434	0.903464	0.953439	0.929961	1.06656	1.00539	0.923088	0.945701	0.952917	0.846353	0.963169	0.926276	0.985131	0.946642	1.07401	1.03384	1.15644	1.00884	1.0564	0.894731	1.25727	1.19056	1.359	1.33283	0.942235	0.912098	0.958043	0.886314	1.15684	1.04265	10.9923	10.4478	1	1	4.4844	4.33057	2.94127	2.49314	5.905	-2.42007	11.8453	3.9052	3.98484	3.81209	13.6332
33	1.11153	1.11824	0.94497	0.893579	1.01572	0.953045	0.939623	0.889569	1.04083	1.00939	0.870766	0.895528	0.862183	0.781035	0.943884	0.896111	0.999356	0.972787	1.09667	1.11574	1.30987	1.2883	0.813597	0.728556	1.35402	1.35825	1.35454	1.11616	0.966772	0.912064	0.903033	0.838573	1.08381	1.0434	11.1354	10.8133	1	1	-0.601565	5.59041	6.36732	5.47275	3.06682	-2.80383	9.87668	5.19274	2.69441	-1.72421	1.66037
34	1.03135	0.998008	0.933524	0.912615	0.833101	0.806781	0.989848	0.977481	1.05738	1.04124	0.785698	0.793833	0.853452	0.789057	0.959576	0.893048	1.04973	0.969031	1.16385	1.1416	1.30476	1.20932	0.9486	0.906553	1.54426	1.42192	1.31948	1.45904	0.918825	0.898959	0.906514	0.841052	1.24643	1.16423	10.9623	10.532	2	1	3.28564	2.26518	3.21	1.25724	1.53816	-1.03016	7.84114	7.18206	7.99493	1.93084	7.59219
35	1.07487	1.09697	0.858138	0.914377	0.940175	0.914102	0.853571	0.846641	1.1182	1.049	0.9312	0.92945	0.920782	0.880837	0.956558	0.926062	1.10231	1.02647	1.00248	1.09032	1.44526	1.37551	0.662088	0.709643	1.06281	1.23351	1.1794	1.07539	0.883962	0.891707	0.93867	0.90345	0.862451	0.971576	11.2035	11.0497	2	1	-2.03505	-6.34571	2.81228	0.815175	6.38668	0.188083	4.43439	3.23975	7.12476	-8.39467	4.94581
36	1.0282	0.971537	0.914802	0.923027	0.930518	0.882991	0.946096	0.888966	1.08198	1.01994	0.843312	0.882343	0.895025	0.843879	0.973312	0.941422	1.06916	1.02893	1.07161	1.10118	1.20868	1.28437	0.929849	0.932308	1.21066	1.25625	1.18179	1.1543	0.930472	0.898328	0.934168	0.892651	1.07025	1.09428	10.9627	10.7686	0	0	5.66704	-0.89513	5.24152	6.22649	5.90317	-4.52365	5.88257	3.33092	3.83509	-2.72115	-6.07187
[truncated: 22 more columns]
